# Supplementary material for: The Topological Characteristics of Biological Ratio-Sensing Networks
Source: Life (Basel). 2023 Jan 28;13(2):351. doi: 10.3390/life13020351 (PMC9965423; doi:10.3390/life13020351)
Supplement: Supplementary file 1 [file life-13-00351-s001.zip]

Archive with 1 entries (1 files):
- life-2154664-supplementary.pdf
